# Supplementary material for: The Involvement of the Mid1/Cch1/Yvc1 Calcium Channels in Aspergillus fumigatus Virulence
Source: PLoS One. 2014 Aug 1;9(8):e103957. doi: 10.1371/journal.pone.0103957 (PMC4118995; doi:10.1371/journal.pone.0103957)
Supplement: Table S1 — Accession numbers for all proteins used in the phylogenetic analyses. (XLS) [file pone.0103957.s004.xls]

## Sheet: cch
Table S1 -Accession numbers for all proteins used in the phylogenetic analyses
	Organisms	accession number
	Saccharomyces cerevisiae	NP_011733
	Candida albicans	XP_718121
	Schizosaccharomyces pombe	CAB11726
	Aspergillus fumigatus	EDP56344.1
	Neosartorya fischeri	EAW22761.1
	Aspergillus clavatus	EAW07729.1
	Aspergillus niger	XP_001392456.1
	Aspergillus kawachii	GAA89452.1
	Aspergillus oryzae	XP_001825238.2
	Aspergillus terreus	EAU38958.1
	Aspergillus flavus	EED50022.1
	Aspergillus nidulans	CBF88009.1
	Penicillium oxalicum	EPS25698.1
	Penicillium chrysogenum Wisconsin	CAP91959.1
	Penicillium roqueforti	CDM30502.1
	Penicillium digitatum	EKV17626.1
	Ajellomyces capsulatus	EGC43348.1
	Coccidioides posadasii	EFW16558.1
	Coccidioides immitis	EAS31805.2
	Talaromyces marneffei	EEA20437.1
	Ajellomyces dermatitidis	EQL31234.1
	Trichophyton rubrum	EGD91722.1
	Trichophyton tonsurans	EGD98270.1
	Paracoccidioides brasiliensis_Pb18	EEH46786.1
	Arthroderma benhamiae	EFE30277.1
	Pyrenophora tritici-repentis	EDU40200.1
	Leptosphaeria maculans	CBX92815.1
	Colletotrichum gloeosporioides	ELA38057.1
	Botrytis cinerea	EMR90823.1
	Colletotrichum graminicola	EFQ28705.1
	Nectria haematococca	EEU47637.1
	Fusarium pseudograminearum	EKJ68292.1
	Metarhizium anisopliae	EFZ03172.1
	Ustilago maydis	XP_761605.1
	Metarhizium robertsii	EXV01158.1
	Fusarium verticillioides	EWG38237.1
	Fusarium graminearum	XP_381540.1
	Claviceps purpurea	CCE28356.1
	Sordaria macrospore	XP_003350948.1
	Podospora anserine	XP_001905096.1
	Fusarium oxysporum	EXL80693.1
	Fusarium fujikuroi	CCT61936.1
	Ustilago hordei	CCF50251
	Cryptococcus neoformans	AFR94935
	Cryptococcus gattii	XP_003194030

## Sheet: mid
	Organisms	accession number
	Saccharomyces cerevisiae	EEU06363
	Candida albicans	XP_710952
	Schizosaccharomyces pombe	NP_592865
	Aspergillus fumigatus	EAL92010
	Neosartorya fischeri	EAW24155.1
	Aspergillus clavatus	EAW12490.1
	Aspergillus niger	XP_001398435.1
	Aspergillus kawachii	GAA89905.1
	Aspergillus oryzae	XP_003189076.1
	Aspergillus terreus	XP_001218072.1
	Aspergillus flavus	EED46777.1
	Aspergillus nidulans	AAM47511.1
	Penicillium chrysogenum Wisconsin	XP_002562650.1
	Penicillium roqueforti	CDM28123.1
	Penicillium digitatum	EKV05161.1
	Ajellomyces capsulatus	EEH10493.1
	Coccidioides posadasii	XP_003069581.1
	Coccidioides immitis	XP_001242343.1
	Talaromyces marneffei	XP_002148196
	Ajellomyces dermatitidis	EQL32840.1
	Trichophyton rubrum	XP_003235133.1
	Paracoccidioides sp. 'lutzii'_Pb01	XP_002790830.1
	Paracoccidioides brasiliensis_Pb03	EEH23338.1
	Paracoccidioides brasiliensis_Pb18	EEH49785.1
	Colletotrichum gloeosporioides	XP_007272560.1
	Botrytis cinerea	CCD44903.1
	Colletotrichum graminicola	EFQ28087.1
	Fusarium pseudograminearum	EKJ70387.1
	Ustilago maydis	XP_758612
	Fusarium verticillioides	EWG47824.1
	Fusarium graminearum	XP_387594.1
	Sordaria macrospore	XP_003346165.1
	Fusarium oxysporum	EMT65005.1
	Fusarium fujikuroi	CCT65550.1
	Ustilago hordei	CCF48067
	Cryptococcus neoformans	XP_569171
	Cryptococcus gattii	XP_003192201
	Exophiala dermatitidis	EHY57047.1
	Tuber melanosporum	XP_002838731.1
	Sclerotinia sclerotiorum	XP_001598488.1
	Sporothrix schenckii	ERS99216.1
	Chaetomium globosum	XP_001225422.1
	Verticillium dahliae	EGY17717.1
	Neurospora crassa	EAA31782.3
	Myceliophthora thermophila	XP_003661652.1
	Blumeria graminis	CCU82549.1
	Neurospora tetrasperma	EGO60579.1

## Sheet: yvc
	Organisms	accession number
	Saccharomyces cerevisiae	NP_014730.2
	Candida albicans	XP_716049
	Schizosaccharomyces pombe	BAA13855
	Aspergillus fumigatus	EBA27454.1
	Neosartorya fischeri	EAW21222.1
	Aspergillus clavatus	EAW09944.1
	Aspergillus niger	EHA23244.1
	Aspergillus oryzae	KDE81737.1
	Aspergillus terreus	EAU35852.1
	Aspergillus flavus	EED54784.1
	Aspergillus nidulans	EAA63726.1
	Penicillium oxalicum	EPS30177.1
	Penicillium chrysogenum Wisconsin	CAP92572.1
	Penicillium roqueforti	CDM28358.1
	Penicillium digitatum	EKV19374.1
	Ajellomyces capsulatus	EER38629.1
	Coccidioides posadasii	EFW18144.1
	Coccidioides immitis	EAS34724.2
	Talaromyces marneffei	EEA27265.1
	Ajellomyces dermatitidis	EEQ90894.1
	Trichophyton rubrum	EGD84276.1
	Paracoccidioides brasiliensis_Pb03	EEH23609.1
	Paracoccidioides brasiliensis_Pb18	EEH50082.1
	Botrytis cinerea	EMR87932.1
	Colletotrichum graminicola	EFQ33970.1
	Ustilago maydis	XP_759832
	Sordaria macrospore	XP_003346922.1
	Ustilago hordei	CCF50471
	Cryptococcus neoformans	AFR92684
	Cryptococcus gattii	XP_003191599
	Sclerotinia sclerotiorum	EDN92278.1
	Sporothrix schenckii	ERT01172.1
	Blumeria graminis	EPQ66711.1
	Neurospora tetrasperma	EGZ72650.1
	Arthroderma benhamiae	EFE35664.1
	Arthroderma gypseum	EFQ97647.1
	Pyrenophora tritici-repentis	EDU48145.1
	Magnaporthe oryzae	EHA48045.1
	Leptosphaeria maculans	CBX99162.1
	Podospora anserina	CAP70155.1
	Chaetomium globosum	EAQ88455.1
	Gaeumannomyces graminis	EJT78166.1
	Beauveria bassiana	EJP64718.1
	Trichoderma reesei_QM6a	EGR52872.1
